# Supplementary material for: Long-Term L-Glutamine Treatment Reduces Hemolysis without Ameliorating Hepatic Vaso-Occlusion and Liver Fibrosis in a Mouse Model of Sickle Cell Disease
Source: Biomedicines. 2023 Aug 29;11(9):2412. doi: 10.3390/biomedicines11092412 (PMC10526062; doi:10.3390/biomedicines11092412)
Supplement: Supplementary file 1 [file biomedicines-11-02412-s001.zip]

Archive with 7 entries (7 files):
- biomedicines-2552897-supplementary.pdf
- Video S1.mp4
- Video S2.mp4
- Video S3.mp4
- Video S4.mp4
- Video S5.mp4
- Video S6.mp4
